# Supplementary material for: Shallow permeability structure and gas flow in hydrothermally altered soils at the Rotokawa Geothermal Field, New Zealand
Source: Bull Volcanol. 2026 Jun 23;88(7):73. doi: 10.1007/s00445-026-02002-7 (PMC13287163; doi:10.1007/s00445-026-02002-7)
Supplement: Supplementary file 1 — (XLSX.11.7 KB) [file 445_2026_2002_MOESM1_ESM.xlsx]

## Sheet: Tabelle1
Supplementary Table 2. Sample name, shear strength, permeability, temperature and humidity values measured at sites e10, e12, e2, e102, e14, e103, e11 and e11b.
Site	Sample Name	Compressive Strength (kg/cm2)	Shear Strength (kg/cm2)	Permeability (m2)	Temperature (°C)	Humidity (%)
e10	T4
e10	T3H			> 6.5 E-13	28.9	16.5
e10	T3V	2.12	2.63333	> 6.5 E-13	28.9	21.5
e12	C2H	0.2	1.25	3.84057e-13	24.9	18
e12	C2V	0.7666	2.8	5.88088e-13	24.9	19.5
e12	C1H	3.04	3.6	> 6.5 E-13	23.6	17
e12	T3H			> 6.5 E-13	38.8	8
e12	T3V	0.3	1.067	5.3768e-13	38.8	14
e2	T3aH	2.45	2.975	2.97644e-14	66	15
e2	T3bH	3.87	2.63	3.69655e-13	59	34.84
e2	T5H	3.4	2.85	4.39266e-14	73.3	27.29
e102	T3dV	3.67	4.2	3.48052e-13	22.9	18.5
e102	T3dH	3.67	4.2	2.76041e-13	22.9	20.2
e102	T3aV	2.975	2.4	4.44066e-13	20.2	13.4
e102	T3aH	2.975	2.4	> 6.5 E-13	20.2	12.6
e102	T3bV	3.42	2.5	> 6.5 E-13	20.1	12.4
e102	T3cV	1.525	2.53	8.7133e-14	20.1	12
e14	T3H	>5	2.25	4.34465e-13	61.6	19.1
e14	T3V	>5	2.25	1.46422e-13	61.6	19.9
e14	C2H	0.7	1.8	5.95289e-13	43.2	26.4
e14	C1C2V
e14	C2V
e14	C1H	1.1	2.1	6.48097e-13	52.1	23.4
e14	C1V	1.1	2.1	3.26449e-13	52.1	28
e14	C2aH	0.7	2.37	> 6.5 E-13	36	14
e14	C1aH	0.7	2.23	6.24093e-13	62.2	41.19
e14	T3aH	1.43	2.4	2.11232e-13	63.1	16.2
e14	T3bH	2.03	2.17	1.75226e-13	59	18
e103	T2V	3.375	3.4	3.72055e-13	19.2	16.3
e103	T3aV	0.47	0.95		26.2
e103	T3bV	>5	2.57	4.80072e-13	30.8	12.8
e108	T3aH	1.67	2	> 6.5 E-13	53.9	48.6
e108	T3bH	>5	3.93	2.0259e-13	37.9	21.7
e108	T4				52.7
e11	T4a
e11	T4b
e11	T4c
e11	C2T2V	1.125	2.575	1.19538e-13	33.5	21.5
e11	C2V	0.47	1.93	> 6.5 E-13	36.7	17
e11	C1V	1.15	1.87	2.88043e-13	41.1	34.2
e11	T3bV	1.2	2	1.27219e-13	47.4	20
e11	T3aV	>5	2.025	1.9923e-13	57.5	27.4
e11b	T2V	3.25	2.73	4.72871e-14	30.1	20.6
e11b	T3V	4.03	2.6	5.04075e-13	41.1	16.5
